# Supplementary material for: New insights of the local immune response against both fertile and infertile hydatid cysts
Source: PLoS One. 2019 Jan 30;14(1):e0211542. doi: 10.1371/journal.pone.0211542 (PMC6353198; doi:10.1371/journal.pone.0211542)
Supplement: S1 Table — (XLSX) [file pone.0211542.s003.xlsx]

## Sheet: Lung Fertile
Sample #	Measure 1	Measure 2	Measure 3	Measure 4	Measure 5	Measure 6	Measure 7	Measure 8	Measure 9	Measure 10	Measure 11	Measure 12	Measure 13	Measure 14	Measure 15	Measure 16	Measure 17	Measure 18	Measure 19	Measure 20	Mean	Deviation	Total Lenght
18/10/13/24P	252.19	250.71	243.35	238.56	241.88	235.99	234.51	234.51	235.25	240.41	238.2	242.25	238.2	243.35	246.3	244.82	250.35	255.5	260.65	267.28	244.713	8.99899	776.07
16/06/14/55P	131.06	124.07	124.8	125.17	120.02	122.96	125.91	130.7	131.8	130.33	121.12	123.33	124.8	124.07	131.43	139.9	142.84	154.26	153.52	148	131.504	10.5813	1200.92		08071539P
24/06/15/56P	575.43	557.76	529.04	529.78	540.82	551.13	557.76	564.75	573.59	589.78	602.3	618.5	631.02	642.06	649.43	653.48	660.84	664.52	675.57	690.66	602.911	52.3553	766.5
24/06/15/27P	25.4	27.61	30.56	29.82	29.08	25.77	27.98	26.51	29.08	25.4	26.88	32.4	32.77	40.13	44.55	48.6	51.91	55.22	45.65	45.65	35.0485	9.90445	1087.16

## Sheet: Liver Fertile
Sample #	Measure 1	Measure 2	Measure 3	Measure 4	Measure 5	Measure 6	Measure 7	Measure 8	Measure 9	Measure 10	Measure 11	Measure 12	Measure 13	Measure 14	Measure 15	Measure 16	Measure 17	Measure 18	Measure 19	Measure 20	Mean	Deviation	Total Lenght
09/01/14/27H	281.27	275.75	315.51	319.19	319.56	314.77	312.93	320.3	328.39	349.75	343.12	348.64	357.48	348.27	342.02	330.6	322.5	323.24	313.67	305.2	323.608	21.3781	1063.23		22121449P
19/03/14/06/H	208.38	205.8	211.69	220.53	211.32	203.96	199.54	211.69	225.31	243.72	252.19	269.49	291.58	291.58	295.63	297.1	307.78	304.1	302.99	308.15	253.126	42.7372	812.89		22121454P
19/05/14/11H	220.16	208.38	207.64	215.74	230.1	248.87	252.19	261.39	226.05	231.94	233.78	246.66	246.3	242.25	245.19	251.08	248.5	257.34	251.45	260.65	239.283	16.6531	798.9		22071525P
24/06/15/56H	34.97	24.67	17.3	18.78	21.72	27.61	23.93	19.51	12.89	14.36	19.51	20.98	18.78	15.83	14.73	25.4	24.67	20.25	19.14	18.04	20.6535	5.17345	1036.36
24/06/15/27H	20.98	19.14	14.36	13.25	12.89	16.57	17.3	20.62	20.25	19.88	12.89	18.04	21.72	16.57	16.57	15.46	17.67	17.3	18.41	18.41	17.414	2.66222	1202.03

## Sheet: Lung Infertile
Sample #	Measure 1	Measure 2	Measure 3	Measure 4	Measure 5	Measure 6	Measure 7	Measure 8	Measure 9	Measure 10	Measure 11	Measure 12	Measure 13	Measure 14	Measure 15	Measure 16	Measure 17	Measure 18	Measure 19	Measure 20	Mean	Deviation	Total Lenght
25/09/14/27/P	45.65	38.29	33.13	39.39	40.5	35.34	36.82	34.97	30.19	27.98	32.4	34.97	36.08	39.76	32.03	36.45	37.18	38.29	34.24	35.34	35.95	3.92589	1064.71		29111345P
22/12/14/01P	135.11	142.48	143.21	143.95	139.53	137.32	135.85	134.38	131.06	129.59	128.85	115.97	124.44	120.39	121.49	122.96	120.02	121.49	123.7	121.49	129.664	8.81194	748.46		04121319P
22/12/14/14P	76.58	67.37	40.87	43.44	60.01	74	48.23	43.44	49.33	65.16	41.6	41.6	40.5	37.55	35.71	45.65	45.28	44.91	44.91	44.55	49.5345	12.1313	1135.76		29111349P
22/12/14/23P	43.44	37.18	39.02	34.24	38.66	42.71	37.92	41.6	30.93	22.46	30.19	34.61	33.13	35.34	37.92	46.39	43.07	40.13	48.96	44.55	38.1225	6.2372	1928.4		20111320P
01/09/14/74P	33.87	30.93	32.4	37.55	36.08	39.02	36.82	38.66	36.82	37.92	35.71	33.5	36.82	37.18	33.13	34.61	36.08	36.82	36.08	31.66	35.583	2.31072	797.42		24061510H
01/09/14/35P	55.96	54.86	59.27	54.86	55.96	56.7	50.07	50.44	44.18	37.55	34.24	39.02	37.92	39.76	43.44	45.28	46.39	44.55	44.18	50.81	47.272	7.43971	948		24061539P
01/09/14/19P	15.09	17.3	18.78	19.14	18.04	16.57	14.36	18.78	19.51	20.25	20.62	26.14	22.09	25.4	23.56	24.67	25.77	22.83	22.83	22.46	20.7095	3.51105	1063.23		24061556P
22/07/15/28P	39.39	33.5	36.45	37.18	36.45	29.82	34.24	34.24	36.45	34.24	32.03	32.03	31.29	32.77	33.5	38.66	42.34	38.66	44.91	45.65	36.19	4.37548	761.71
22/07/15/10P	75.84	79.89	76.58	72.89	71.42	69.21	68.48	69.95	69.95	60.75	66.27	71.42	62.95	72.89	72.89	73.63	71.05	72.16	72.16	72.89	71.1635	4.36076	765.4
08/07/15/39P	111.55	111.18	92.04	93.51	92.78	89.46	82.83	76.94	70.69	67.74	69.21	74.37	80.26	75.84	85.41	80.26	86.15	83.57	79.89	79.52	84.16	11.9247	915.23
08/07/15/08P	12.15	12.52	13.99	11.41	11.04	10.68	10.68	10.68	13.99	16.2	13.25	10.68	13.99	15.46	17.67	18.78	20.98	18.41	19.51	20.98	14.6525	3.61108	943.21
06/08/13/53	23.93	26.14	23.56	23.56	24.67	23.19	26.14	29.08	30.56	26.51	25.77	28.35	27.24	26.88	24.67	25.4	26.88	25.03	23.56	28.35	25.9735	2.04721	1077.96
13/08/13/35	32.4	26.88	27.24	25.77	30.56	26.51	27.98	30.19	29.82	27.24	31.29	30.19	29.45	30.93	25.77	38.29	38.29	37.55	36.82	36.82	30.9995	4.31351	911.18
25/09/13/34P	26.14	35.34	23.19	25.4	26.88	21.72	25.4	26.88	24.67	28.35	26.51	30.19	34.24	28.35	26.88	21.72	27.98	26.51	23.56	23.93	26.692	3.54075	1311.37
22/11/13/06P	98.67	94.62	89.83	87.99	84.68	77.68	78.05	76.58	76.58	77.68	80.99	76.94	64.8	72.16	74	80.63	79.89	78.05	78.05	71.05	79.946	7.97876	849.33
29/11/13/45P	15.09	15.09	15.83	18.04	18.04	16.57	15.83	17.67	15.09	15.09	18.41	18.41	13.99	14.73	14.73	13.25	13.25	12.52	15.09	12.15	15.4435	1.92465	788.59
18/12/13/15	26.51	29.82	27.98	29.82	30.93	33.13	29.45	26.14	24.67	23.56	20.62	21.72	21.35	20.62	24.67	24.3	27.98	26.51	27.61	23.93	26.066	3.566	1209.02
18/12/13/47	21.35	20.25	19.88	23.19	22.09	22.09	20.62	19.51	19.51	15.83	17.67	13.62	11.78	11.41	13.62	15.46	11.78	10.68	15.46	13.62	16.971	4.10469	1005.43
18/12/13/34	17.3	19.14	19.88	17.3	20.98	20.98	21.72	19.88	25.77	24.3	26.51	27.24	25.4	25.4	20.25	16.2	18.78	16.2	14.36	20.98	20.9285	3.77726	1120.67
18/12/13/48	31.66	34.97	37.18	37.18	32.77	28.72	30.93	33.87	31.29	39.76	40.5	39.02	41.23	41.23	39.76	40.13	40.87	43.44	42.34	41.6	37.4225	4.46096	766.13
18/12/13/44	31.29	34.24	34.97	32.77	31.29	29.08	29.08	29.08	29.82	31.29	29.08	29.08	26.14	26.88	24.67	23.93	23.93	23.93	23.93	26.88	28.568	3.46981	771.29
18/12/13/49	13.62	15.83	19.51	20.98	20.98	22.46	20.25	21.72	22.46	21.72	18.04	21.72	20.98	20.98	21.72	22.46	23.93	27.61	22.46	29.08	21.4255	3.3817	742.2		19051411
18/12/13/15	26.51	29.82	27.98	29.82	30.93	33.13	29.45	26.14	24.67	23.56	20.62	21.72	21.35	20.62	24.67	24.3	27.98	26.51	27.61	23.93	26.066	3.566	1209.02
06/12/13/19	39.76	42.71	42.71	41.6	50.81	51.91	56.7	48.23	36.08	39.02	40.13	41.97	41.6	43.07	44.91	47.86	44.91	39.76	39.02	35.71	43.4235	5.37956	922.97
04/12/13/19	27.61	26.14	22.46	28.72	40.87	39.39	38.66	36.82	37.55	29.08	34.24	29.45	38.29	35.71	37.55	40.13	44.91	45.65	44.91	43.81	36.0975	6.8082	913.76
06/12/13/29	16.57	16.2	14.73	14.36	14.36	15.09	15.46	15.09	17.67	16.94	16.94	16.57	13.62	15.09	15.46	18.04	16.2	16.2	14.36	16.94	15.7945	1.21265	886.89
29/11/13/49	25.4	26.14	23.19	19.51	20.98	19.51	15.83	19.51	20.62	22.83	25.4	19.88	19.14	19.51	19.51	18.41	18.78	17.3	21.35	25.4	20.91	2.90752	1112.93
22/11/13/25	51.91	52.65	50.44	49.7	50.44	58.54	60.01	55.59	50.44	51.17	59.27	54.86	51.17	46.76	47.49	48.23	47.49	49.7	48.96	51.91	51.8365	3.91762	1007.27
13/11/13/43	41.23	44.18	40.5	41.97	39.02	37.55	34.61	35.34	36.82	39.76	38.29	39.02	40.5	38.29	37.55	36.82	38.29	39.02	39.76	38.29	38.8405	2.22625	769.08
13/11/13/41	29.45	27.61	23.93	20.62	23.56	23.93	27.98	22.83	24.67	27.61	23.93	27.98	28.72	29.82	27.24	30.93	34.97	33.13	31.66	37.92	27.9245	4.37503	991.44
13/11/13/40	16.57	20.98	19.88	20.25	20.98	27.98	23.56	23.56	26.51	25.03	28.72	29.82	32.4	31.66	31.66	31.29	26.51	22.46	23.19	19.14	25.1075	4.77765	897.19
07/11/13/21P	47.86	40.5	36.08	43.44	37.92	43.44	41.23	43.07	48.23	50.07	51.91	54.49	57.43	57.8	50.81	47.86	47.86	48.6	47.49	47.12	47.1605	5.8653	1021.26
07/11/13/28	21.35	20.25	22.09	22.46	26.88	28.72	30.19	30.93	33.87	33.13	26.14	31.66	31.29	34.24	31.29	29.08	37.55	40.13	33.5	26.88	29.5815	5.35213	1122.51
09/10/13/74	100.87	97.19	85.41	83.2	78.79	80.26	80.99	78.79	80.99	75.1	71.42	71.42	69.21	66.27	69.21	69.58	68.85	64.43	61.48	53.75	75.3605	11.3439	852.65
09/10/13/46P	43.07	42.34	42.71	40.5	39.76	37.92	39.76	40.5	45.28	43.07	48.96	51.54	51.91	47.49	48.23	47.49	52.28	46.39	41.97	42.71	44.694	4.36437	1035.62
13/09/13/06	142.48	132.17	133.27	128.85	121.86	121.86	119.65	128.85	132.54	135.11	137.32	147.63	143.21	141.37	142.11	138.79	135.11	134.01	133.64	131.06	134.044	7.49563	799.27
25/09/13/74/P	92.04	96.46	89.83	94.62	108.61	121.49	138.43	146.89	135.11	125.17	123.7	120.02	111.55	107.87	97.93	96.09	106.4	111.92	113.76	108.24	112.306	16.0176	1021.63
13/09/13/04/P	37.18	32.4	29.82	26.51	31.29	36.82	34.24	33.13	33.5	25.4	30.56	31.29	28.35	30.19	30.19	35.34	25.77	27.98	30.19	28.35	30.925	3.40119	1701.98
13/09/13/58/P	52.65	44.18	47.12	52.28	51.54	54.86	46.76	44.18	41.97	49.33	52.65	53.75	55.22	48.6	54.49	58.9	41.23	43.44	53.38	60.38	50.3455	5.50631	900.14
10/09/13/01	23.56	29.45	26.51	32.03	26.88	22.46	21.72	22.46	21.72	25.03	25.03	26.51	25.4	18.04	19.51	23.93	23.19	20.25	26.51	20.25	24.022	3.44316	1033.04
06/08/13/42	72.89	72.16	70.32	68.85	67.37	65.9	69.95	68.85	65.16	62.95	65.53	63.32	64.8	63.32	69.21	67.37	73.26	65.16	58.9	61.11	66.819	3.90916	1012.8
08/07/15/41P	37.55	46.02	48.96	43.81	47.86	47.86	47.12	47.12	43.81	46.76	41.6	47.12	48.96	46.76	48.96	45.28	47.12	48.6	46.02	46.02	46.1655	2.77644	825.4
07/07/14/19/P	20.25	20.25	25.4	16.57	19.14	20.98	19.14	19.88	19.14	17.67	16.94	18.04	17.67	14.73	18.41	22.83	20.25	17.67	22.46	26.14	19.678	2.84499	831.29		08071509P
25/09/14/14/P	19.88	33.13	32.03	39.02	32.77	27.98	27.61	27.61	20.25	18.41	19.51	26.88	22.46	25.4	21.35	20.98	25.03	23.93	21.72	20.25	25.31	5.57001	915.97		25091330H
22/12/14/49P	35.71	33.5	32.77	32.77	31.29	34.24	33.13	32.4	28.35	29.08	26.88	26.51	27.24	28.72	27.24	24.3	24.3	24.3	24.67	21.35	28.9375	4.0774	766.13		22111365P
22/12/14/07P	27.61	20.98	17.3	22.46	25.03	25.77	30.93	18.78	29.45	23.93	22.46	23.93	19.51	16.57	19.14	21.35	18.78	22.46	19.51	20.25	22.31	3.9316	1217.49		29111321P
22/12/14/05P	48.6	47.86	48.6	57.06	60.75	57.8	56.33	54.86	60.01	52.28	56.33	63.69	62.22	72.53	78.79	76.21	72.89	60.01	55.59	54.12	59.8265	9.01825	758.4		06121329P
22/12/14/07P	27.61	20.98	17.3	22.46	25.03	25.77	30.93	18.78	29.45	23.93	22.46	23.93	19.51	16.57	19.14	21.35	18.78	22.46	19.51	20.25	22.31	3.9316	1217.49		29111321P
07/07/14/15/P	25.4	26.14	25.4	26.14	25.4	23.19	21.72	20.98	22.46	28.35	30.56	31.29	36.82	34.24	30.19	33.87	33.87	40.5	34.97	32.77	29.213	5.50522	788.59		08071523P
22/12/14/49P	35.71	33.5	32.77	32.77	31.29	34.24	33.13	32.4	28.35	29.08	26.88	26.51	27.24	28.72	27.24	24.3	24.3	24.3	24.67	21.35	28.9375	4.0774	766.13		22111365P
01/09/14/70P	51.91	44.18	41.97	44.18	36.82	35.71	29.82	25.03	23.93	24.3	23.56	27.24	29.82	28.72	33.87	29.82	29.82	30.93	27.98	28.72	32.4165	7.79425	1108.52		24061510P
01/09/14/80P	25.4	26.88	24.3	20.25	19.14	22.09	20.25	20.25	25.77	22.46	24.3	32.4	33.13	29.82	23.93	25.03	30.56	33.13	29.82	23.19	25.605	4.49355	879.89		03091318H
01/09/14/76P	33.87	32.4	30.19	27.61	27.61	26.88	30.56	30.56	31.66	29.08	27.98	28.72	27.24	26.14	23.93	21.72	23.19	20.98	20.98	21.72	27.151	3.94114	829.82		06081353H
01/09/14/79P	32.4	29.82	32.03	29.82	33.13	30.19	25.03	23.93	24.67	24.3	22.83	25.03	26.14	26.51	26.88	28.72	25.77	24.3	26.14	25.77	27.1705	3.07656	879.9		13081335P
01/09/14/44P	30.19	27.98	28.72	30.56	32.77	32.4	34.24	34.24	35.34	34.61	33.5	38.29	34.97	35.71	40.87	37.92	39.76	38.29	39.76	40.5	35.031	3.89099	791.17		24061521P
01/09/14/38P	35.34	38.29	52.28	54.86	47.86	43.44	46.39	51.91	51.17	56.33	49.33	50.07	54.49	52.28	43.81	42.34	45.65	39.02	34.61	37.92	46.3695	6.75918	824.67		24061528P
01/09/14/39P	29.08	33.5	34.24	32.77	34.61	36.08	33.13	30.93	29.08	30.56	30.93	30.56	30.19	30.19	34.97	33.5	33.87	38.66	37.55	35.34	32.987	2.75333	533.46		24061527P
01/09/14/37P	31.29	27.98	28.72	23.19	24.3	26.88	26.88	25.03	21.35	22.09	25.4	23.19	26.88	28.72	32.77	30.19	33.5	32.4	32.4	36.08	27.962	4.18075	925.54		24061528C
01/09/14/34P	28.35	29.82	26.14	30.56	29.08	28.72	26.88	25.77	25.77	24.67	24.67	25.4	26.88	25.4	22.83	22.46	20.62	23.93	23.93	23.56	25.772	2.60297	762.82		24061539P
01/09/14/15P	16.57	18.78	18.04	20.25	20.98	22.83	25.03	26.51	28.72	27.61	23.19	22.83	23.93	22.83	19.88	26.88	21.35	18.04	22.46	22.83	22.477	3.35418	1125.45		24061556P
22/07/15/32P	26.51	28.35	30.56	31.66	30.56	30.56	25.03	27.98	27.24	26.88	31.66	30.93	33.13	26.51	19.88	16.94	18.78	14.36	18.04	17.3	25.643	5.88695	1004.33
22/07/15/26P	43.44	42.71	37.55	37.18	34.61	33.87	25.4	23.93	21.72	24.3	25.03	25.77	20.98	21.35	28.35	27.98	28.35	29.45	21.72	31.29	29.249	6.93413	1046.67
22/07/15/27P	19.14	19.14	19.14	20.62	20.62	20.62	19.88	19.14	18.41	20.25	21.35	23.19	26.14	21.35	23.19	25.03	20.98	23.19	23.19	22.09	21.333	2.10084	762.08
22/07/15/23P	27.98	27.24	23.56	22.09	23.93	25.77	26.14	27.61	30.93	29.45	26.14	20.98	22.83	27.98	29.82	23.93	19.88	19.51	16.94	24.3	24.8505	3.74197	1312.48
22/07/15/21P	37.55	33.87	32.77	29.08	28.35	26.88	25.4	25.77	26.51	27.24	29.45	29.08	29.45	29.82	29.08	29.45	25.77	24.3	24.67	20.25	28.237	3.74257	804.79
22/07/15/19P	8.84	7.73	8.84	9.2	10.68	12.15	11.41	7.73	8.47	9.2	6.26	8.84	8.47	8.47	9.94	9.57	9.57	8.84	9.94	9.2	9.1675	1.30197	772.76
22/07/15/18P	17.67	21.35	26.14	27.98	29.82	26.14	26.88	26.51	26.88	26.88	27.24	27.24	25.03	24.67	22.09	23.56	27.24	22.09	22.83	21.72	24.998	2.94052	384.35
22/07/15/17P	45.65	43.81	48.23	47.12	60.38	50.44	53.75	47.86	45.65	44.55	52.65	50.07	44.55	50.44	47.86	48.96	51.91	48.96	49.33	63.32	49.7745	4.96323	920.02
22/07/15/15P	20.98	19.14	22.09	22.09	21.35	22.46	23.19	25.4	27.98	30.19	29.82	29.82	32.77	37.18	27.61	29.82	32.03	44.55	49.33	55.96	30.188	9.88216	805.89
22/07/15/13P	105.66	93.14	100.87	100.87	103.45	102.72	105.66	99.77	101.61	100.51	107.5	100.87	100.87	99.4	96.46	95.35	101.61	100.14	90.2	93.88	100.027	4.37228	1031.2
22/07/15/11P	12.52	13.62	15.09	16.2	13.99	11.41	13.99	17.67	15.83	16.57	17.3	16.94	16.2	22.46	23.19	20.98	18.41	18.78	15.83	12.15	16.4565	3.21178	508.42
22/07/15/09P	32.77	29.45	35.34	41.23	35.71	39.39	30.93	32.4	24.3	30.56	32.03	24.3	28.72	26.88	30.19	32.03	36.08	35.71	40.5	40.13	32.9325	5.05442	1081.64
22/07/15/08P	32.4	33.13	33.5	34.97	46.76	43.07	37.18	39.76	31.66	34.61	36.45	39.02	39.02	31.66	35.34	37.55	41.6	46.02	43.81	41.97	37.974	4.70805	1094.53
08/07/15/01P	39.02	35.34	33.13	34.97	32.03	36.82	34.24	37.18	37.55	33.13	30.56	36.45	37.92	36.08	37.55	37.18	36.08	33.87	34.97	32.4	35.3235	2.26078	895.35
24/06/15/62P	97.56	86.15	69.21	68.11	67	58.9	54.12	53.01	67.74	50.44	55.59	65.9	61.11	64.8	69.58	61.11	79.52	80.63	76.94	79.52	68.347	12.1023	1034.88
24/06/15/64P	52.65	44.55	39.02	36.45	39.76	42.71	32.03	33.5	32.03	31.29	32.77	28.72	32.77	29.82	29.08	33.87	34.24	38.66	42.71	48.23	36.743	6.63712	925.91
24/06/15/65P	29.08	25.77	26.88	30.93	39.02	33.87	34.24	27.98	29.45	25.03	27.98	28.72	32.4	34.61	30.19	27.24	23.56	25.77	30.19	27.24	29.5075	3.80644	1217.49
24/06/15/28P	22.83	23.19	23.93	22.46	22.46	20.98	17.67	18.78	27.98	22.83	23.93	20.98	27.24	26.51	23.93	22.46	27.98	23.93	23.19	22.83	23.3045	2.68441	1310.27
24/06/15/21P	13.62	13.62	16.57	18.78	21.72	22.46	19.88	21.35	16.94	17.67	15.09	11.41	11.04	13.25	16.94	17.3	23.56	27.24	25.03	23.19	18.333	4.62081	985.55
24/06/15/10P	70.69	67	53.01	45.65	46.02	36.08	33.13	36.45	37.55	37.92	34.61	35.71	35.71	29.45	28.72	30.56	29.08	37.92	39.76	39.02	40.202	11.4962	1090.84
13/08/13/19/P	17.3	18.78	22.46	21.35	17.3	16.2	18.78	21.35	21.35	25.4	25.03	19.51	20.25	20.25	22.46	22.83	17.3	19.51	18.41	17.67	20.1745	2.58824	815.46
25/09/13/30/P	25.03	23.56	24.3	22.83	19.14	20.25	22.83	22.46	19.14	18.78	20.98	20.62	22.83	25.03	20.98	19.14	21.35	18.41	24.3	23.56	21.776	2.18065	1031.94
18/12/13/04	27.61	26.51	21.72	24.67	24.67	23.56	24.3	24.3	24.3	23.56	23.19	32.77	25.4	24.67	23.19	18.78	19.51	17.3	15.09	16.57	23.0835	4.08342	746.62
18/12/13/20	10.68	12.15	8.47	7.73	10.68	12.89	13.25	13.99	13.99	13.99	15.09	13.99	13.99	15.83	15.83	16.57	16.57	17.3	18.04	20.25	14.064	3.1157	784.54
18/12/13/03P	87.62	80.26	77.68	71.42	74	68.48	66.27	61.11	53.75	53.38	53.75	60.38	64.8	74.37	79.52	82.83	85.41	87.62	86.88	90.57	73.005	12.2724	814.73
06/12/13/37	15.83	12.89	14.36	15.83	15.09	13.99	14.36	15.46	12.52	14.73	16.94	14.73	13.99	18.41	15.83	15.09	15.46	13.62	12.52	14.36	14.8005	1.43589	967.88
20/11/13/20/P	27.98	23.19	22.09	21.72	27.72	22.83	29.45	32.03	31.29	34.24	34.24	34.61	33.5	34.61	35.34	31.66	27.98	28.72	27.98	32.4	29.679	4.4707	850.44
07/11/13/03/P	16.2	15.46	13.99	16.94	16.2	17.67	16.2	13.62	15.83	16.2	14.73	14.73	13.99	15.46	16.57	18.41	18.41	14.36	15.83	15.46	15.813	1.37011	1074.65
09/10/13/56	33.5	35.34	34.97	34.61	40.87	41.97	38.29	36.08	37.18	34.97	34.61	24.67	30.93	32.03	28.72	30.19	29.45	29.82	31.29	26.88	33.3185	4.4598	899.77
25/09/13/30/P	25.03	23.56	24.3	22.83	19.14	20.25	22.83	22.46	19.14	18.78	20.98	20.62	22.83	25.03	20.98	19.14	21.35	18.41	24.3	23.56	21.776	2.18065	1031.94
13/08/13/25	29.82	33.87	27.98	33.5	30.93	34.24	34.61	29.08	37.55	35.34	33.5	27.61	38.66	36.08	32.4	40.87	46.39	38.66	37.18	42.71	35.049	4.91248	1183.25

## Sheet: Liver Infertile
Sample #	Measure 1	Measure 2	Measure 3	Measure 4	Measure 5	Measure 6	Measure 7	Measure 8	Measure 9	Measure 10	Measure 11	Measure 12	Measure 13	Measure 14	Measure 15	Measure 16	Measure 17	Measure 18	Measure 19	Measure 20	Mean	Deviation	Total Lenght
01/09/14/40H	23.56	19.88	17.3	17.3	15.09	19.88	19.14	19.88	22.46	21.72	18.78	24.67	27.24	18.78	22.46	22.09	30.93	22.09	19.14	20.98	21.1685	3.60557	1037.46		24061527H
01/09/14/27H	25.03	25.03	22.83	24.3	26.14	25.4	23.93	24.3	26.51	22.46	22.83	25.03	21.35	21.72	24.3	23.93	20.98	19.51	24.67	26.51	23.838	1.90756	1147.17		24061556P
01/09/14/31H	222	226.05	224.57	219.42	198.07	191.44	187.39	182.97	186.29	184.08	185.55	188.86	189.23	188.86	191.81	191.07	192.55	196.23	198.8	204.33	197.479	14.1299	819.88		24061533P
22/07/15/16H	30.19	30.19	29.45	29.82	30.93	30.56	28.72	25.77	27.61	27.24	27.98	29.45	26.88	25.4	23.56	22.83	21.72	22.09	22.09	20.25	26.6365	3.44201	504
22/07/15/05H	9.94	6.26	9.57	8.84	13.25	15.46	13.99	12.52	10.68	11.41	10.31	16.57	16.57	15.83	19.51	16.57	16.57	15.83	15.09	17.3	13.6035	3.48896	777.54
03/09/13/18H	11.41	14.36	11.78	10.68	9.57	8.47	11.41	12.15	9.94	9.2	11.04	9.57	8.47	9.57	10.31	12.89	8.47	13.62	9.57	8.84	10.566	1.73535	1050.72
25/09/13/54/P	22.46	29.08	29.82	32.03	32.03	27.24	25.03	28.72	32.77	30.56	32.03	35.71	32.03	32.77	29.82	28.35	28.35	23.93	26.14	29.08	29.3975	3.30265	759.5
07/07/14/19H	73.63	78.05	71.79	68.48	65.9	78.79	84.31	80.63	78.42	82.83	79.15	90.57	97.19	113.39	106.03	94.98	103.82	104.19	110.81	115.23	88.9095	15.6515	901.24		08071508P
25/09/14/33H	25.77	29.45	25.03	23.56	19.51	22.83	20.25	20.62	20.62	21.35	19.14	16.57	11.04	11.04	13.99	19.51	12.89	13.99	15.09	11.41	18.683	5.28543	616.29		18121315P
25/09/14/14H	15.83	15.46	15.09	13.62	13.62	17.3	19.51	24.3	18.04	22.46	16.94	22.83	16.57	16.94	20.62	15.09	20.98	20.98	20.25	18.04	18.2235	3.12149	822.09		25091334P
22/12/14/07H	34.97	32.77	34.24	36.45	37.55	50.81	47.49	53.01	47.12	45.65	36.45	29.45	27.98	29.82	30.93	32.77	27.98	26.51	28.72	25.03	35.785	8.53235	915.23		06121337P
22/12/14/25H	28.35	25.4	18.04	20.25	26.51	23.93	20.98	20.98	20.25	26.88	24.67	25.4	23.19	22.46	22.46	24.67	24.67	24.67	21.72	23.19	23.4335	2.57478	762.08		22111325P
22/12/14/07H	34.97	32.77	34.24	36.45	37.55	50.81	47.49	53.01	47.12	45.65	36.45	29.45	27.98	29.82	30.93	32.77	27.98	26.51	28.72	25.03	35.785	8.53235	915.23		06121337P
16/06/14/45H	34.61	31.66	32.4	34.61	32.4	34.24	33.5	36.08	38.66	36.82	37.18	40.13	41.23	40.87	43.81	41.97	41.23	35.34	40.87	52.65	38.013	5.02396	866.64
25/09/14/33H	25.77	29.45	25.03	23.56	19.51	22.83	20.25	20.62	20.62	21.35	19.14	16.57	11.04	11.04	13.99	19.51	12.89	13.99	15.09	11.41	18.683	5.28543	616.29		18121315P
01/09/14/70H	43.44	42.71	43.44	54.49	53.38	54.49	54.12	51.54	53.01	52.28	51.54	49.33	49.33	36.08	36.45	35.71	40.13	40.87	37.55	36.08	45.7985	7.20341	1061.02		24061521H
01/09/14/38H	22.83	19.14	21.72	21.72	20.98	25.03	26.88	23.56	31.66	29.82	27.98	27.24	30.56	24.67	26.51	25.03	22.09	18.04	15.09	19.14	23.9845	4.38872	822.46		24061528H
22/07/15/32H	15.46	16.2	16.2	15.46	15.09	15.09	19.51	20.98	15.09	15.83	14.73	15.83	13.99	13.25	14.73	15.09	15.83	16.2	15.46	16.2	15.811	1.7117	786.01
22/07/15/23H	22.83	18.78	13.62	15.83	15.09	18.78	18.41	15.09	15.09	15.83	12.89	15.83	16.57	15.46	21.35	20.25	20.98	23.56	15.09	19.88	17.5605	3.09716	846.76
22/07/15/19H	11.41	11.78	11.78	22.46	19.51	15.46	15.83	18.04	15.09	9.57	10.68	15.83	14.73	15.09	10.68	11.78	12.89	17.67	15.83	15.46	14.5785	3.29787	1033.04
22/07/15/17H	57.43	63.32	58.54	54.12	46.39	53.01	57.43	60.01	58.17	54.12	57.06	55.22	54.49	57.06	62.59	70.32	68.11	70.32	82.1	107.5	62.3655	13.2222	843.08
22/07/15/15H	26.51	22.46	24.3	21.35	23.56	28.72	27.98	20.25	26.51	20.98	24.3	22.09	20.25	22.09	22.46	21.35	19.51	19.14	21.35	23.93	22.9545	2.74694	1102.99
22/07/15/13H	29.45	30.19	30.19	27.24	29.45	24.67	23.56	22.46	21.72	18.41	16.2	18.04	26.88	33.87	32.77	28.35	27.24	23.19	13.25	13.99	24.556	6.08984	1190.25
22/07/15/12H	20.62	20.98	26.88	26.14	26.88	41.6	46.39	50.44	43.07	24.3	19.14	18.41	15.83	16.94	17.67	18.41	20.62	19.51	16.57	19.51	25.4955	10.8108	1020.16
22/07/15/09H	12.15	14.73	18.78	19.51	21.72	18.04	16.94	20.25	20.25	18.04	20.62	21.72	18.04	24.3	22.46	19.51	18.04	16.94	19.51	14.36	18.7955	2.89699	956.84
22/07/15/07H	15.09	15.83	15.09	13.62	13.25	13.62	12.15	12.89	9.57	9.94	11.41	11.41	11.41	12.52	10.68	13.25	7.73	10.68	10.31	10.68	12.0565	2.06052	1107.41
08/07/15/01H	34.24	29.08	31.29	31.29	28.72	30.56	32.4	36.45	31.66	30.93	31.66	23.56	22.46	14.73	18.04	19.51	22.46	20.62	15.46	18.04	26.158	6.75314	1117.72
24/06/15/28H	4.42	11.04	10.68	10.68	8.84	9.57	8.1	10.68	8.1	8.47	7.73	8.84	9.2	9.94	16.57	18.04	15.46	10.68	9.94	10.68	10.383	3.141	822.83
24/06/15/21H	15.83	20.25	21.72	23.93	26.88	25.4	20.25	22.46	20.98	17.3	21.35	20.25	16.57	12.89	16.2	8.47	12.89	13.99	13.25	9.57	18.0215	5.13516	906.4
24/06/15/10H	26.14	24.67	29.08	23.93	25.03	24.67	25.4	26.51	32.03	34.61	30.93	27.24	22.09	32.4	43.07	41.6	27.61	34.61	30.56	28.35	29.5265	5.62202	1325.73
18/12/13/04H	18.78	15.09	13.25	12.89	12.89	17.3	21.72	20.62	20.62	29.08	26.14	23.56	21.72	22.09	24.3	36.08	38.29	41.23	34.97	33.5	24.206	8.70046	1394.94
18/12/13/03H	14.36	14.73	12.89	13.25	12.15	15.09	15.09	16.57	18.78	20.25	16.94	14.36	11.41	14.36	16.2	21.35	17.67	21.35	17.3	16.94	16.052	2.84749	903.09
20/11/13/20H	22.46	23.93	26.88	25.03	20.25	27.98	22.46	18.78	24.67	18.04	15.09	15.83	18.04	17.3	16.57	18.78	18.78	17.3	13.62	17.3	19.9545	4.06318	764.66
07/11/13/03H	8.47	6.99	8.47	10.68	12.89	17.3	13.99	16.2	11.78	14.36	16.2	20.25	15.46	14.36	16.2	12.52	15.46	16.57	14.73	15.83	13.9355	3.31721	1294.43
25/09/13/53/P	19.51	18.04	16.2	16.57	15.46	14.36	13.25	15.09	16.57	17.3	17.3	16.94	18.04	17.67	18.78	19.14	14.36	15.83	19.51	17.67	16.8795	1.77264	996.96

## Sheet: Lung Small
Sample #	Measure 1	Measure 2	Measure 3	Measure 4	Measure 5	Measure 6	Measure 7	Measure 8	Measure 9	Measure 10	Measure 11	Measure 12	Measure 13	Measure 14	Measure 15	Measure 16	Measure 17	Measure 18	Measure 19	Measure 20	Mean	Deviation	Total Lenght
22/07/15/25P	28.35	27.24	23.93	27.61	21.72	27.98	23.19	25.4	21.72	20.25	19.14	21.35	23.19	26.14	30.19	24.67	27.98	25.03	22.83	18.41	24.316	3.305	784.91
08/07/15/52P	20.25	18.04	19.51	15.09	15.83	15.83	18.04	18.78	22.46	20.62	19.51	25.4	24.67	23.19	21.72	18.78	26.14	26.88	25.03	19.88	20.7825	3.54469	763.19
08/07/15/45P	23.93	17.3	18.41	16.57	20.25	21.35	22.09	21.35	21.35	19.14	16.57	18.78	20.25	22.46	22.09	20.25	20.62	20.98	16.57	18.78	19.9545	2.12777	917.81
08/07/15/38P	9.57	11.04	13.25	20.62	22.83	17.67	18.04	21.35	19.88	13.99	15.83	14.36	15.46	15.83	15.83	17.3	17.3	16.94	13.99	15.83	16.3455	3.2862	611.5
22/12/14/54P	30.56	32.77	33.5	32.03	33.5	34.97	37.55	39.02	39.76	35.34	32.4	31.29	26.88	26.14	26.88	29.82	28.72	27.24	26.88	29.08	31.7165	4.14334	789.69		13111341P
22/07/15/29P	23.56	20.98	21.72	21.72	23.19	18.04	10.68	14.36	12.89	18.04	19.51	18.41	20.62	20.98	20.62	21.35	19.88	20.25	21.35	21.72	19.4935	3.3457	785.27
22/07/15/22P	21.35	19.14	18.41	19.88	20.62	20.25	19.14	17.3	17.3	19.14	18.78	19.51	19.14	18.78	18.04	13.99	16.2	19.51	18.41	12.52	18.3705	2.12234	777.54
08/07/15/23P	41.23	35.34	36.08	33.5	34.61	36.08	33.87	37.18	36.08	34.97	34.24	37.18	36.08	36.45	31.29	39.02	38.66	37.55	36.08	33.87	35.968	2.21222	968.98
08/07/15/09P	17.3	18.41	24.67	23.56	21.72	24.3	24.3	26.88	23.19	20.62	20.25	20.25	23.56	29.08	27.24	24.3	25.77	24.3	26.14	22.46	23.415	2.99628	1263.51
29/11/13/39	48.96	52.65	52.65	51.91	48.96	53.01	53.38	45.65	47.49	45.65	45.65	50.07	47.49	48.23	46.39	48.23	48.23	47.12	60.01	61.85	50.179	4.47461	879.89

## Sheet: Liver Small
Sample #	Measure 1	Measure 2	Measure 3	Measure 4	Measure 5	Measure 6	Measure 7	Measure 8	Measure 9	Measure 10	Measure 11	Measure 12	Measure 13	Measure 14	Measure 15	Measure 16	Measure 17	Measure 18	Measure 19	Measure 20	Mean	Deviation	Total Lenght
13/10/14/25H	13.62	13.62	13.62	17.67	16.94	20.62	23.19	16.94	21.35	19.51	15.83	22.09	16.94	16.57	21.72	23.93	18.04	29.08	34.61	32.4	20.4145	5.93937	2221.82		18121357H
17/07/14/35H	75.84	76.21	72.53	71.79	58.9	59.27	62.59	64.43	60.01	64.8	68.48	68.85	74.37	79.15	80.26	96.82	96.09	79.15	89.46	90.2	74.46	11.7378	1150.49		24061556H
01/09/14/36H	33.13	30.56	33.87	33.87	31.29	30.93	27.61	29.08	32.03	30.19	29.45	23.19	30.19	28.35	29.82	29.82	28.35	24.3	21.35	21.35	28.9365	3.73495	1114.04		24061533P
22/07/15/24H	75.47	89.09	102.35	98.3	92.04	95.72	93.88	109.71	125.17	129.96	121.86	122.23	111.92	87.99	95.35	93.14	78.42	82.83	79.15	85.04	98.481	16.5014	1004.33
22/12/14/54H	34.97	33.5	36.08	26.88	25.77	25.03	24.67	23.19	22.46	26.14	18.04	18.78	25.4	24.3	24.3	22.83	29.08	27.98	27.98	25.03	26.1205	4.6564	1308.42		13111343P
22/07/15/22H	78.05	66.64	59.27	55.22	53.01	48.6	44.55	50.07	52.28	41.23	44.55	52.28	51.54	48.96	36.08	33.87	40.5	37.92	41.97	44.55	49.057	10.5246	1254.67
