# Supplementary material for: New insights of the local immune response against both fertile and infertile hydatid cysts
Source: PLoS One. 2019 Jan 30;14(1):e0211542. doi: 10.1371/journal.pone.0211542 (PMC6353198; doi:10.1371/journal.pone.0211542)
Supplement: S2 Table — Sheet one has the raw data of each sample. Sheet two shows the sample proportion for each inflammatory score value. Sheet three has dichotomized data used for statistical analysis. (XLSX) [file pone.0211542.s004.xlsx]

## Sheet: Raw Data
Sample ID	Organ (1=Liver, 2=Lung)	Cyst Type (1=Fertile, 2=Infertile, 3=Small)	Adventitial Layer Inflammation Score	Lymphocyte Score	Plasmatic Cell score	Fibroblast Score	Macrophage score	Giant Multinucleated Cell Score	Eosinophil Score
01091415P	2	2	2	2	1	1	2	3	0.5
01091419P	2	2	2	2	1	2	2	3	1
01091427H	1	2	3	1	1	2	1	3	3
01091431H	1	2	1	1	1	2	1	1	0.5
01091434P	2	2	2	2	1	2	2	3	0
01091435P	2	2	3	1	2	2	0	3	1
01091436H	1	3	3	2	1	1	1	3	1
01091437P	2	2	2	2	0.5	2	1	3	0.5
01091438H	1	2	2	2	1	1	0.5	2	1
01091438P	2	2	2	2	1	1	1	2	0.5
01091439P	2	2	2	2	1	2	0	3	0.5
01091440H	1	2	3	2	1	1	0	1	1
01091444P	2	2	2	2	1	2	0	1	0.5
01091470P	2	2	1	1	1	2	2	2	0
01091474P	2	2	3	1	2	1	0.5	3	0
01091476P	2	2	3	2	1	2	0	3	0.5
01091479P	2	2	2	2	1	2	1	2	1
01091480H	1	2	3	1	2	1	1	3	1
01091480P	2	2	3	2	1	1	2	3	1
03091318H	1	2	2	2	1	1	3	3	1
04121319P	2	2	2	2	1	1.5	0.5	3	1.5
06081342H	1	2	1	1	0	2	2	0.5	1
06081353H	1	2	2	2	1	1	1	1	1
06121319P	2	2	1	3	0	3	0	0.5	0
06121329P	2	2	2	3	1	1	1	1	0
06121337P	2	2	3	3	1	1	0	1	0
07071415H	1	2	3	1	1	1	1	3	1
07071419H	1	2	1	1	0	1	0	0	0
07111303H	1	2	2	2	1	1	1	1	1
07111303P	2	2	2	2	1	1	1	2	1
07111321P	2	2	2	2	1	3	2	1	1
07111328P	2	2	2	2	2	2	2	2	2
08071501H	1	2	0.5	1	0	2	0	1	0
08071501P	2	2	2	2	1	3	0	2	0
08071508P	2	2	3	3	1	1	1	1	0
08071509P	2	3	3	3	0.5	3	1	2	0.5
08071523P	2	3	2	3	1	2	0.5	2	0
08071538P	2	3	1	3	0.5	1	0	2	0.5
08071539P	2	2	1	3	1	3	0.5	3	0.5
08071541P	2	2	3	3	1	2	0.5	2	0.5
08071545P	2	3	2	3	1	1	1	2	0
08071552P	2	3	3	3	1	1	0.5	2	0
09011427H	1	1	3	1	1	0.5	0	0	0
09101317H	1	2	1	1	1	3	2	1	2
09101342P	2	2	2	1	1	2	1	2	1
09101346P	2	2	2	2	1	2	1	1	1
09101356P	2	2	2	2	1	1	1	2	1
09101374P	2	2	1	1	1	3	2	2	2
10091301P	2	2	2	3	1	1	1	1	1
13081319P	2	2	3	3	1	1	2	2	1
13081325P	2	2	1	1	0.5	2	2	2	2
13081335P	2	2	1	2	0.5	3	0.5	3	1
13091304P	2	2	2	2	1	2	2	2	3
13091306P	2	2	1	1	1	3	1	1	1
13091358P	2	2	1	2	1	3	1	1	2
13101425H	1	3	3	3	3	0	1	2	1
13111340P	2	2	2	2	1	1	2	2	1
13111341P	2	2	2	2	1	3	1	2	1
13111343P	2	2	3	3	2	2	1	2	1
16061445P	2	2	2	3	2	3	3	3	1
16061455P	2	1	0.5	1	0.5	2	1	1	0
17071435H	1	3	3	3	3	1	0	0	2
18101324P	2	1	3	2	3	1	0	3	1
18121303P	2	2	3	3	0.5	1	1	3	0.5
18121304H	1	2	1	2	1	1	0	2	0.5
18121315P	2	2	3	2.5	1.5	1	1	3	1
18121320H	1	2	1	1	1	3	0	1	0
18121334P	2	2	2	2	1	3	1	3	0.5
18121344P	2	2	2.5	2.5	1.5	1.5	0.5	3	1
18121347P	2	2	2	1	2	1	2	3	1
18121348P	2	2	3	2	2	3	1	2	1
18121349P	2	2	2	3	1	2	1	3	2
19031406H	1	1	0.5	0	0	0.5	0	0	0
19051411H	1	1	1	1	1	0.5	1	0	0
20111320P	2	2	3	3	0.5	1	2	3	1
22071505H	1	2	1	3	0.5	1	1	2	0.5
22071507H	1	2	1	3	0.5	1	1	2	1
22071508P	2	2	2	3	0.5	3	1	3	0.5
22071509H	1	2	3	3	1	1	2	2	1
22071509P	2	2	2	3	1	3	1	1	1
22071510P	2	2	2	3	1	3	1	1	0
22071511P	2	2	3	3	2	3	2	3	1
22071512H	1	2	1	1	0.5	1	2	2	1
22071513H	1	2	2	3	1	3	1	1	1
22071513P	2	2	1	2	0.5	3	1	2	1
22071515H	1	2	2	3	0	2	2	2	1
22071515P	2	2	3	3	1	1	1	2	1
22071516H	1	2	1	1	0.5	2	0.5	0	0.5
22071517H	1	2	2	2	1	2	2	1	1
22071517P	2	2	3	3	0.5	3	1	2	1
22071518P	2	2	1	3	0	3	0	0	0
22071519H	1	2	0.5	1	0	3	1	3	0
22071519P	2	2	1	2	1	3	2	3	1
22071521P	2	2	2	3	0	3	0.5	2	0
22071522H	1	3	1	1	0.5	2	1	2	1
22071522P	2	3	1	3	0.5	3	1	2	0.5
22071523H	1	2	2	3	1	1	1	3	2
22071523P	2	2	3	1	1	2	1	3	2
22071524H	1	3	2	2	0.5	2	1	2	1
22071525P	2	3	2	2	1	2	1	2	1
22071526P	2	2	2	3	1	3	0.5	3	0.5
22071527P	2	2	1	1	0	3	2	3	0
22071528P	2	2	3	2	1	2	1	3	2
22071529P	2	3	3	3	0	2	1	3	0.5
22071532H	1	2	3	3	0	1	0.5	3	0.5
22071532P	2	2	3	3	1	2	1	3	1
22071546H	1	2	2	2	0	0	0.5	0.5	0.5
22111306P	2	2	2	2	1	2	1	1	0.5
22111325P	2	2	2	3	1	1	1	3	1
22121401P	2	2	1.5	3	1	1	1	1	0
22121405P	2	2	3	3	1	0	3	3	1
22121407H	1	2	2	2	2	2	1	1	0
22121407P	2	2	1	3	1	0	1	1	1
22121414P	2	2	2	3	1	0.5	3	3	1
22121423P	2	2	3	3	1	0	3	3	3
22121425H	1	2	1	1	1	1	1	3	0.5
22121449P	2	2	3	3	0	1	3	3	0
22121454H	1	3	3	3	1	3	3	3	1
22121454P	2	3	3	3	0	1	3	3	0
24061510H	1	2	1	3	1	2	0	1	1
24061510P	2	2	1	3	1	2	0	2	1
24061521H	1	2	2	3	0	1	0.5	2	0.5
24061521P	2	2	3	3	1	1	0.5	3	1
24061527H	1	1	1	3	1	2	2	3	1
24061527P	2	1	3	3	1	1	1	3	1
24061528H	1	2	2	3	0	1	0	3	0
24061528P	2	2	3	3	1	1	1	2	1
24061539P	2	2	2.5	3	0.5	1.5	0	2.5	0.5
24061556H	1	1	1	3	1	2	3	1	1
24061556P	2	1	0.5	1	0	3	0	0	0
24061562P	2	2	2	3	0.5	1	1	1	0.5
24061564P	2	2	2	3	1	2	0	2	0
24061565P	2	2	2	3	1	3	0	3	0
25091330P	2	2	2	3	0.5	2	1	1	1
25091334P	2	2	2	3	1	2	3	3	2
25091353H	1	2	2	3	1	2	2	1	0
25091354H	1	2	1	1	0.5	2	2	2	2
25091374P	2	2	1	1	0.5	3	1	3	1
25091414H	1	2	3	3	1	3	1	0	0
25091427P	2	2	3	1	0	0	1	0	0
25091433H	1	2	3	1	0	2	1	0	0
29111339P	2	3	1	1	1	1	2	2	3
29111345P	2	2	3	3	1	1	1	3	0.5
29111349P	2	2	3	3	1	1	2	2	0

## Sheet: Sample proportion
Cyst type	n	Adventitial Layer Inflammation						Lymphocytes					Plasmatic Cells						Fibroblasts						Macrophages					Giant Multinucleated Cells						Eosinophils
		0.5	1	1.5	2	2.5	3	0	1	2	2.5	3	0	0.5	1	1.5	2	3	0	0.5	1	1.5	2	3	0	0.5	1	2	3	0	0.5	1	2	2.5	3	0	0.5	1	1.5	2	3
Lung, Fertile	4	2	0	0	0	0	2	0	2	1	0	1	1	1	1	0	0	1	0	0	2	0	1	1	2	0	2	0	0	1	0	1	0	0	2	2	0	2	0	0	0
Lung, Infertile	83	0	15	1	38	2	27	0	12	28	2	41	6	12	55	2	8	0	4	1	25	3	25	25	12	9	38	18	6	2	1	16	25	1	38	18	16	38	1	8	2
Lung, Small	10	0	3	0	3	0	4	0	1	1	0	8	2	3	5	0	0	0	0	0	5	0	3	2	1	2	5	1	1	0	0	0	8	0	2	4	4	1	0	0	1
Liver, Fertile	5	1	3	0	0	0	1	1	2	0	0	2	1	0	4	0	0	0	0	3	0	0	2	0	2	0	1	1	1	3	0	1	0	0	1	3	0	2	0	0	0
Liver, Infertile	36	2	13	0	13	0	8	0	15	9	0	12	10	5	19	0	2	0	1	0	18	0	12	5	7	5	15	8	1	4	2	12	9	0	9	9	8	15	0	3	1
Liver, Small	6	0	1	0	1	0	4	0	1	2	0	3	0	2	2	0	0	2	1	0	2	0	2	1	1	0	4	0	1	1	0	0	3	0	2	0	0	5	0	1	0
Total	144

## Sheet: Dichotomized data
SampleID	Organ (1=Liver, 2=Lungs)	Cyst Type (1= Fertile, 2=Infertile, 3=Small)	Adventitial Layer Inflammation (0= low, 2=high)	Lymphocyte Score (0= low, 2=high)	Plasmatic Cell score (0= low, 2=high)	Fibroblast Score (0= low, 2=high)	Macrophage score (0= low, 2=high)	Giant Multinucleated Cell score (0= low, 2=high)	Eosinophil score (0= low, 2=high)
01091415P	2	2	2	2	0	0	2	2	0
01091419P	2	2	2	2	0	2	2	2	0
01091427H	1	2	2	0	0	2	0	2	2
01091431H	1	2	0	0	0	2	0	0	0
01091434P	2	2	2	2	0	2	2	2	0
01091435P	2	2	2	0	2	2	0	2	0
01091436H	1	3	2	2	0	0	0	2	0
01091437P	2	2	2	2	0	2	0	2	0
01091438H	1	2	2	2	0	0	0	2	0
01091438P	2	2	2	2	0	0	0	2	0
01091439P	2	2	2	2	0	2	0	2	0
01091440H	1	2	2	2	0	0	0	0	0
01091444P	2	2	2	2	0	2	0	0	0
01091470P	2	2	0	0	0	2	2	2	0
01091474P	2	2	2	0	2	0	0	2	0
01091476P	2	2	2	2	0	2	0	2	0
01091479P	2	2	2	2	0	2	0	2	0
01091480H	1	2	2	0	2	0	0	2	0
01091480P	2	2	2	2	0	0	2	2	0
03091318H	1	2	2	2	0	0	2	2	0
04121319P	2	2	2	2	0	2	0	2	2
06081342H	1	2	0	0	0	2	2	0	0
06081353H	1	2	2	2	0	0	0	0	0
06121319P	2	2	0	2	0	2	0	0	0
06121329P	2	2	2	2	0	0	0	0	0
06121337P	2	2	2	2	0	0	0	0	0
07071415H	1	2	2	0	0	0	0	2	0
07071419H	1	2	0	0	0	0	0	0	0
07111303H	1	2	2	2	0	0	0	0	0
07111303P	2	2	2	2	0	0	0	2	0
07111321P	2	2	2	2	0	2	2	0	0
07111328P	2	2	2	2	2	2	2	2	2
08071501H	1	2	0	0	0	2	0	0	0
08071501P	2	2	2	2	0	2	0	2	0
08071508P	2	2	2	2	0	0	0	0	0
08071509P	2	3	2	2	0	2	0	2	0
08071523P	2	3	2	2	0	2	0	2	0
08071538P	2	3	0	2	0	0	0	2	0
08071539P	2	2	0	2	0	2	0	2	0
08071541P	2	2	2	2	0	2	0	2	0
08071545P	2	3	2	2	0	0	0	2	0
08071552P	2	3	2	2	0	0	0	2	0
09011427H	1	1	2	0	0	0	0	0	0
09101317H	1	2	0	0	0	2	2	0	2
09101342P	2	2	2	0	0	2	0	2	0
09101346P	2	2	2	2	0	2	0	0	0
09101356P	2	2	2	2	0	0	0	2	0
09101374P	2	2	0	0	0	2	2	2	2
10091301P	2	2	2	2	0	0	0	0	0
13081319P	2	2	2	2	0	0	2	2	0
13081325P	2	2	0	0	0	2	2	2	2
13081335P	2	2	0	2	0	2	0	2	0
13091304P	2	2	2	2	0	2	2	2	2
13091306P	2	2	0	0	0	2	0	0	0
13091358P	2	2	0	2	0	2	0	0	2
13101425H	1	3	2	2	2	0	0	2	0
13111340P	2	2	2	2	0	0	2	2	0
13111341P	2	2	2	2	0	2	0	2	0
13111343P	2	2	2	2	2	2	0	2	0
16061445P	2	2	2	2	2	2	2	2	0
16061455P	2	1	0	0	0	2	0	0	0
17071435H	1	3	2	2	2	0	0	0	2
18101324P	2	1	2	2	2	0	0	2	0
18121303P	2	2	2	2	0	0	0	2	0
18121304H	1	2	0	2	0	0	0	2	0
18121315P	2	2	2	2	2	0	0	2	0
18121320H	1	2	0	0	0	2	0	0	0
18121334P	2	2	2	2	0	2	0	2	0
18121344P	2	2	2	2	2	2	0	2	0
18121347P	2	2	2	0	2	0	2	2	0
18121348P	2	2	2	2	2	2	0	2	0
18121349P	2	2	2	2	0	2	0	2	2
19031406H	1	1	0	0	0	0	0	0	0
19051411H	1	1	0	0	0	0	0	0	0
20111320P	2	2	2	2	0	0	2	2	0
22071505H	1	2	0	2	0	0	0	2	0
22071507H	1	2	0	2	0	0	0	2	0
22071508P	2	2	2	2	0	2	0	2	0
22071509H	1	2	2	2	0	0	2	2	0
22071509P	2	2	2	2	0	2	0	0	0
22071510P	2	2	2	2	0	2	0	0	0
22071511P	2	2	2	2	2	2	2	2	0
22071512H	1	2	0	0	0	0	2	2	0
22071513H	1	2	2	2	0	2	0	0	0
22071513P	2	2	0	2	0	2	0	2	0
22071515H	1	2	2	2	0	2	2	2	0
22071515P	2	2	2	2	0	0	0	2	0
22071516H	1	2	0	0	0	2	0	0	0
22071517H	1	2	2	2	0	2	2	0	0
22071517P	2	2	2	2	0	2	0	2	0
22071518P	2	2	0	2	0	2	0	0	0
22071519H	1	2	0	0	0	2	0	2	0
22071519P	2	2	0	2	0	2	2	2	0
22071521P	2	2	2	2	0	2	0	2	0
22071522H	1	3	0	0	0	2	0	2	0
22071522P	2	3	0	2	0	2	0	2	0
22071523H	1	2	2	2	0	0	0	2	2
22071523P	2	2	2	0	0	2	0	2	2
22071524H	1	3	2	2	0	2	0	2	0
22071525P	2	3	2	2	0	2	0	2	0
22071526P	2	2	2	2	0	2	0	2	0
22071527P	2	2	0	0	0	2	2	2	0
22071528P	2	2	2	2	0	2	0	2	2
22071529P	2	3	2	2	0	2	0	2	0
22071532H	1	2	2	2	0	0	0	2	0
22071532P	2	2	2	2	0	2	0	2	0
22071546H	1	2	2	2	0	0	0	0	0
22111306P	2	2	2	2	0	2	0	0	0
22111325P	2	2	2	2	0	0	0	2	0
22121401P	2	2	2	2	0	0	0	0	0
22121405P	2	2	2	2	0	0	2	2	0
22121407H	1	2	2	2	2	2	0	0	0
22121407P	2	2	0	2	0	0	0	0	0
22121414P	2	2	2	2	0	0	2	2	0
22121423P	2	2	2	2	0	0	2	2	2
22121425H	1	2	0	0	0	0	0	2	0
22121449P	2	2	2	2	0	0	2	2	0
22121454H	1	3	2	2	0	2	2	2	0
22121454P	2	3	2	2	0	0	2	2	0
24061510H	1	2	0	2	0	2	0	0	0
24061510P	2	2	0	2	0	2	0	2	0
24061521H	1	2	2	2	0	0	0	2	0
24061521P	2	2	2	2	0	0	0	2	0
24061527H	1	1	0	2	0	2	2	2	0
24061527P	2	1	2	2	0	0	0	2	0
24061528H	1	2	2	2	0	0	0	2	0
24061528P	2	2	2	2	0	0	0	2	0
24061539P	2	2	2	2	0	2	0	2	0
24061556H	1	1	0	2	0	2	2	0	0
24061556P	2	1	0	0	0	2	0	0	0
24061562P	2	2	2	2	0	0	0	0	0
24061564P	2	2	2	2	0	2	0	2	0
24061565P	2	2	2	2	0	2	0	2	0
25091330P	2	2	2	2	0	2	0	0	0
25091334P	2	2	2	2	0	2	2	2	2
25091353H	1	2	2	2	0	2	2	0	0
25091354H	1	2	0	0	0	2	2	2	2
25091374P	2	2	0	0	0	2	0	2	0
25091414H	1	2	2	2	0	2	0	0	0
25091427P	2	2	2	0	0	0	0	0	0
25091433H	1	2	2	0	0	2	0	0	0
29111339P	2	3	0	0	0	0	2	2	2
29111345P	2	2	2	2	0	0	0	2	0
29111349P	2	2	2	2	0	0	2	2	0
